# Supplementary material for: Investigation of Ensemble Machine Learning Models for Estimating the Ultimate Strain of FRP-Confined Concrete Columns
Source: Materials (Basel). 2026 Jan 4;19(1):189. doi: 10.3390/ma19010189 (PMC12787090; doi:10.3390/ma19010189)
Supplement: Supplementary file 1 [file materials-19-00189-s001.zip]

Archive with 1 entries (1 files):
- materials-4068324-supplementary.pdf
